# Supplementary material for: A new inverse regression model applied to radiation biodosimetry
Source: Proc Math Phys Eng Sci. 2015 Feb 8;471(2174):20140588. doi: 10.1098/rspa.2014.0588 (PMC4309124; doi:10.1098/rspa.2014.0588)
Supplement: Example 3 (a) model (a) [file rspa20140588supp2.zip]

Archive with 1 entries (1 files):
- Model_a_Section_3a_SuppInfo.sas
