# Supplementary material for: A new inverse regression model applied to radiation biodosimetry
Source: Proc Math Phys Eng Sci. 2015 Feb 8;471(2174):20140588. doi: 10.1098/rspa.2014.0588 (PMC4309124; doi:10.1098/rspa.2014.0588)
Supplement: Example 3 (a) model (a) [file rspa20140588supp2.zip › Model_a_Section_3a_SuppInfo.sas]

* Calibration data set;
data calibration;
input dose f0-f5;
cards;
0.25 2185 8 0 0 0 0
0.75 2550 44 1 0 0 0
1 2231 54 2 0 0 0
2.5 1196 123 7 1 0 0
3 1070 320 41 6 1 0
;
run;
data calibration;
set calibration;
cells = f0 + f1 + f2 + f3 + f4 + f5;
run; 
data calibration;
set calibration;
dicentrics =  f1 + f2*2 + f3*3 + f4*4 + f5*5;
run; 
data calibration;
set calibration;
me = dicentrics/cells;
run;
data calibration;
set calibration;
va = ((f1 + f2*4 + f3*9 + f4*16 + f5*25)/cells - me*me)*(cells/(cells - 1));
run;
data calibration;
set calibration;
dc = va/me;
run;
data calibration;
set calibration;
u = (dc - 1)*sqrt((cells - 1)/(2*(1-1/dicentrics)));
run;

* Test data set;
data observation;
input f0-f2;
cards;
1712 96 3
;
run;
data observation;
set observation;
cells = f0 + f1 + f2;
run; 
data observation;
set observation;
dicentrics =  f1 + f2*2;
run; 
data observation;
set observation;
me = dicentrics/cells;
run;
data observation;
set observation;
va = ((f1 + f2*4)/cells - me*me)*(cells/(cells - 1));
run;
data observation;
set observation;
dc = va/me;
run;
data observation;
set observation;
u = (dc - 1)*sqrt((cells - 1)/(2*(1-1/dicentrics)));
run;

* Poisson fit;
proc genmod data = calibration;
 model dicentrics = cells*dose cells*dose*dose / noint covb link=id dist=poisson;
 ods output ParameterEstimates = coeffs;
 ods output CovB = covmat;
run;

proc sql;
	select estimate into :b1 from coeffs where parameter="cells*dose";
quit;
	%put &b1;
proc sql;
	select estimate into :b2 from coeffs where parameter="cells*dose*dose";
quit;
	%put &b2;

* Curve plot and observed aberrations per cell;
data curve;run;
data curve;
set curve;
do i=0 to 3000; dose = i/1000; output; end;
run;
data curve;
set curve;
model = &b1*dose + &b2*dose*dose; 
run;
data res;
set curve calibration;
run;
proc sgplot data = res;
series x = dose y = model;
scatter x = dose y = me / markerattrs=s(symbol=circlefilled);;
run;

* Some results to be saved;
proc sql;
	select cells into :n from observation;
quit;
	%put &n;
proc sql;
	select dicentrics into :y from observation;
quit;
	%put &y;
proc sql;
	select Prm2 into :s11 from covmat where rowname="Prm2";
quit;
	%put &s11;
proc sql;
	select Prm3 into :s22 from covmat where rowname="Prm3";
quit;
	%put &s22;
proc sql;
	select Prm2 into :s12 from covmat where rowname="Prm3";
quit;
	%put &s12;
 
* The calculation of the calibrative density, preceeded by its parametrization;
data results;run;
data results;set results; do i=0 to 1000; dose=1 + i/1000;output;end;run;
data results;
set results;
mean=&b1*dose+&b2*dose*dose;run;
data results;
set results;
var=&s22*dose**4 + 2*&s12*dose**3 + &s11*dose*dose;run;
data results;
set results;
prob=mean/(&n*var + mean);run;
data results;
set results;
succ=mean*mean/var;run;
data results;
set results;
pr = PDF('NEGBINOMIAL', &y, prob, succ);run;
proc sql;
	select sum(pr) into :sum_pr from results ;
quit;
data results;
set results;
calden = pr/&sum_pr;run;
data results;
set results;
cum + calden;run;

* Statistics calculation of the  calibrative density;
proc sql;
	select dose into :mod 
	from results 
	where calden = (select max(calden) from results);
quit;
%put &mod;
proc sql;
	select sum(dose*calden) into :me 
	from results;
quit;
%put &me;
proc sql;
	select min(dose) into :lb95 from results where cum > 0.025;
quit;
%put &lb95;
proc sql;
	select min(dose) into :ub95 from results where cum > 0.975;
quit;
%put &ub95;
proc sql;
	select sqrt(sum((dose - &me)**2*calden)) into :sd 
	from results;
quit;
%put &sd;

* The plot of the calibrative density;
proc sgplot data=results;
series x=dose y=calden;run; 
