# Supplementary material for: A new inverse regression model applied to radiation biodosimetry
Source: Proc Math Phys Eng Sci. 2015 Feb 8;471(2174):20140588. doi: 10.1098/rspa.2014.0588 (PMC4309124; doi:10.1098/rspa.2014.0588)
Supplement: Example 3 (b) [file rspa20140588supp3.R]

# Inputs
G <- 0.1
b1 <- .0136
b2 <- .0037
s1 <- .0055
s2 <- .0016
rho <- -.89
mn0 <- 5
n0 <- 500
b0 <- mn0/n0
s00 <- b0*(1 - b0)/n0
sqrt(s00)
s11 <- .3121*10^(-4)
s22 <- .0256*10^(-4)
s12 <- -.0798*10^(-4)


# Patient 1 test data
y <- c(487, 13)
nf <- sum(y)
disty <- seq(0, length(y) - 1)
yf <- sum(disty*y)
meany <- yf/nf
vary <- (sum(disty*disty*y)/nf - meany*meany)*(nf/(nf - 1))
dcy <- vary/meany
dcy
uy <- (dcy - 1)*sqrt((nf - 1)/(2*(1 - 1/yf)))
uy


# Parameters
u <- function(x){ b2*G*x*x + b1*x + b0 }
v <- function(x){ G^2*s22*x^4 + 2*G*s12*x^3 + s11*x^2 + s00 }
b <- function(x){ u(x)/v(x) }
a <- function(x){ u(x)*b(x) }

nf*c(b2*G, b1, b0)
nf*c(0, 0, b2*G, b1, b0) + nf*nf*c(G^2*s22, 2*G*s12, s11, 0, s00)


# Maximum dose for using the Normal posterior
uniroot(function(x) u(x) - nf*v(x), c(0.001, 10))$root

# Minimum value of the Gamma shape parameter (the bigger shape value the better Gamma approximation to Normal)
min(a(x))


# Doses sequence for the calibrative density
x <- seq(0, 8.5, .001)
l <- length(x)
gp <- numeric(l)
gp2 <- numeric(l)
gp4_5 <- numeric(l)


# Calibrative density calulation for the Gamma mean prior and Uniform dose prior 
for(i in 1:l){
	gp[i] <- dnbinom(yf, a(x[i]), b(x[i])/(b(x[i]) + nf))
}


# Calibrative density calulation for the Gamma mean prior and Uniform(0, 2) dose prior
gp2 <- c(gp[1:2001], rep(0,6500))

cnorm <- sum(gp2)*.001
gp2 <- gp2/cnorm


# Calibrative density statistics
mod_gp2 <- x[which.max(gp2)]

expect_gp2 <- sum(gp2*x)*.001
var_gp2 <- sum((x - expect_gp2)^2*gp2)*.001

i <- 1
sum <- 0
while(sum < .025){ sum <- sum + gp2[i]*.001; i <- i + 1 }
lb95_gp2 <- x[i]

i <- 1
sum <- 0
while(sum < .975){ sum <- sum + gp2[i]*.001; i <- i + 1 }
ub95_gp2 <- x[i]

mod_gp2
expect_gp2
sqrt(var_gp2)
lb95_gp2
ub95_gp2


# Calibrative density calulation for the Gamma mean prior and Uniform(0, 4.5) dose prior
gp4_5 <- c(gp[1:4501], rep(0,4000))

cnorm <- sum(gp4_5)*.001
gp4_5 <- gp4_5/cnorm

# Calibrative density statistics
mod_gp4_5 <- x[which.max(gp4_5)]

expect_gp4_5 <- sum(gp4_5*x)*.001
var_gp4_5 <- sum((x - expect_gp4_5)^2*gp4_5)*.001

i <- 1
sum <- 0
while(sum < .025){ sum <- sum + gp2[i]*.001; i <- i + 1 }
lb95_gp4_5 <- x[i]

i <- 1
sum <- 0
while(sum < .975){ sum <- sum + gp4_5[i]*.001; i <- i + 1 }
ub95_gp4_5 <- x[i]

mod_gp4_5
expect_gp4_5
sqrt(var_gp4_5)
lb95_gp4_5
ub95_gp4_5


# Calibrative density calulation for the Gamma mean prior and improper dose prior
cnorm <- sum(gp)*.001
gp <- gp/cnorm

# Calibrative density statistics
mod_gp <- x[which.max(gp)]

expect_gp <- sum(gp*x)*.001
var_gp <- sum((x - expect_gp)^2*gp)*.001

i <- 1
sum <- 0
while(sum < .025){ sum <- sum + gp[i]*.001; i <- i + 1 }
lb95_gp <- x[i]

i <- 1
sum <- 0
while(sum < .975){ sum <- sum + gp[i]*.001; i <- i + 1 }
ub95_gp <- x[i]

mod_gp
expect_gp
sqrt(var_gp)
lb95_gp
ub95_gp

win.graph()
plot(x[1:6501], gp2[1:6501], type="l", ylab=expression(paste("f(x|",tilde(y),")")), xlab="Dose, x, Gy", col="green")
lines(x[1:6501], gp4_5[1:6501], col="red", lty=4)
lines(x[1:6501], gp[1:6501], type="l", col="blue", lty=3)
