# Supplementary material for: A new inverse regression model applied to radiation biodosimetry
Source: Proc Math Phys Eng Sci. 2015 Feb 8;471(2174):20140588. doi: 10.1098/rspa.2014.0588 (PMC4309124; doi:10.1098/rspa.2014.0588)
Supplement: Example 4 (a) [file rspa20140588supp4.R]

#install.packages(Hmisc)
library("Hmisc")

# Doses
di <- c(0, .25, .5, .75, 1, 1.5, 2, 2.5, 3, 4)
N <- length(di)

# Frequency matrix
freq <- t(matrix(c(
	4887, 106, 5, 2, 0, 0, 0, 0,
	4621, 324, 41, 12, 2, 0, 0, 0,
	4536, 364, 76, 17, 7, 0, 0, 0,
	4383, 512, 85, 18, 2, 0, 0, 0,
	4225, 636, 115, 19, 5, 0, 0, 0,
	4018, 805, 139, 26, 9, 1, 2, 0,
	3499, 1194, 238, 45, 13, 10, 1, 0,
	3171, 1313, 393, 94, 24, 3, 2, 0,
	2582, 1575, 598, 190, 44, 9, 2, 6,
	1974, 1674, 869, 342, 102, 26, 13, 2 
	), ncol=N))
ni <- rowSums(freq)
yi <- as.vector(t(freq%*%dist))
NN <- ncol(freq)
dist <- seq(0, NN - 1)
ni <- rowSums(freq)
m <- sum(ni)
yi <- as.vector(t(freq%*%dist))

# Statistics
means <- yi/ni
means
vars <- (rowSums(t(dist*dist*t(freq)))/ni - means*means)*(ni/(ni-1))
dcs <- vars/means
dcs
us <- (dcs - 1)*sqrt((ni - 1)/(2*(1 - 1/yi)))
us

# Test data
y <- c(4773, 206, 19, 2)
nf <- sum(y)
disty <- seq(0, length(y) - 1)
yf <- sum(disty*y)
meany <- yf/nf
vary <- (sum(disty*disty*y)/nf - meany*meany)*(nf/(nf - 1))
dcy <- vary/meany
dcy
uy <- (dcy - 1)*sqrt((nf - 1)/(2*(1 - 1/yf)))
uy

# Minus log-likelihood
loglikh<-function(b){
loglikh<-0
for(j in 1:N){
  m<-b[1]*di[j]^2 + b[2]*di[j] + b[3]
  if(m<=0) m <- .0000001
  q<-prob(m)
  if(sum(q==0)==0)
  {q<-log(q);loglikh <- loglikh - sum(q*freq[j,])}
  else
  {loglikh<-1000000}}    
loglikh
}

# Poisson distribution
prob <- function(m){
	p <- numeric(NN)
	p[1] <- exp(-m)
	for(i in 1:(NN-1)){ p[i+1] <- p[i]*m/i  }
	p
}

# MLE: minimization of minus log-likelihood
MLE <- nlm(loglikh, p=c(.03, .11, .04))

# Bayesian Information Criterion
BIC_pois <- 2*MLE$minimum + 3*log(sum(ni))

loglikh<-function(b){
loglikh<-0
for(j in 1:N){
  m<-b[1]*di[j]^2 + b[2]*di[j] + b[3]
  if(m<=0) m <- .0000001
  q<-prob(m,b[4])
  if(sum(q==0)==0)
  {q<-log(q);loglikh <- loglikh - sum(q*freq[j,])}
  else
  {loglikh<-1000000}}    
loglikh
}

# NA distribution
prob <- function(m,d){
	p <- numeric(NN)
	p[1] <- exp(m*(exp(-(d-1))-1)/(d-1))
	for(i in 1:(NN-1)){
		s <- 0;
		kr <- i-1
		for(k in 0:kr){ s <- s + ((d - 1)^k)*p[i - k]/factorial(k) }
		p[i+1] <- m*exp(-(d - 1))*s/i
	}
	p
}

MLE <- nlm(loglikh, p=c(.03, .11, .04, 1.23))
BIC_na <- 2*MLE$minimum + 4*log(sum(ni))

# Herm distribution
prob <- function(m,d){
	lam1<-m*(2-d)
  	lam2<-m*(d-1)/2
  	if(lam1<=0)lam1<-0.00001
  	if(lam2<=0)lam2<-0.00001
  	p<-numeric(NN)
  	p[1]<-exp(-lam1-lam2)
  	p[2]<-p[1]*lam1 
  	for (i in 3:NN){p[i]<-(p[i-1]*lam1+2*p[i-2]*lam2)/(i-1)}  
	p
}

MLE <- nlm(loglikh, p=c(.03, .11, .04, 1.18))
BIC_herm <- 2*MLE$minimum + 4*log(sum(ni))

# NB distribution
prob <- function(m,d){
	a<-m*(2-d)
  	b<-m*(d-1)/2
  	p<-numeric(NN)
  	p[1] <- d^(-m/(d - 1))
  	for(i in 1:(NN-1)){ p[i+1] <- p[i]*(1 - 1/d + (m - d + 1)/(d*i))  }
	p
}

MLE <- nlm(loglikh, p=c(.04, .12, .04, 1.23), hessian=TRUE)
BIC_nb <- 2*MLE$minimum + 4*log(sum(ni))

# BIC values
BIC_nb
BIC_herm
BIC_na
BIC_pois

# NB estimated fit coefficients, covariance and standard errors
sigma <- solve(MLE$hessian)
SDs <- sqrt(diag(sigma)) 
MLE$estimate
sigma
SDs

# NB response fitted curve
win.graph()
errbar(di, yi/ni, yi/ni - 2*sqrt(vars)/sqrt(ni), yi/ni + 2*sqrt(vars)/sqrt(ni), pch=19, ylab="Aberrations per Cell", xlab="Dose, x, Gy")
lines(d <- seq(0, 4, .001), MLE$estimate[1]*d*d + MLE$estimate[2]*d + MLE$estimate[3], col="red")

# Parameters
u <- function(x){ MLE$estimate[1]*x*x + MLE$estimate[2]*x + MLE$estimate[3] }
v <- function(x){ sigma[1,1]*x^4 + 2*sigma[1,2]*x^3 + 2*sigma[1,3]*x^2 + sigma[2,2]*x^2 + 2*sigma[2,3]*x + sigma[3,3] }
rho <- function(x){ (sigma[1,4]*x*x + sigma[2,4]*x + + sigma[3,4])/sqrt(v(x)*sigma[4,4]) }
r <- function(x){ u(x)*u(x)/v(x) }
p <- function(x){ 1/(1 + nf*v(x)*log(MLE$estimate[4])/((MLE$estimate[4] - 1)*u(x))) }

c(MLE$estimate[1], MLE$estimate[2], MLE$estimate[3])
c(sigma[1,1], 2*sigma[1,2] + sigma[2,2], 2*sigma[1,3], 2*sigma[2,3], sigma[3,3])
MLE$estimate[4]

# Doses sequence for the calibrative density
x <- seq(0, .3, .001)
l <- length(x)
cp <- numeric(l)
np <- numeric(l)
gp <- numeric(l)
NNN <- length(y)

# Calibrative density calulation for the complete bivariate Normal prior and Uniform dose prior 
cal_den <- function(x){
	integrate(function(u){sapply(u, function(u){integrate(Vectorize(function(d) exp(1000 + sum(log(dnbinom(seq(0,NNN-1), u/(d-1), 1/d))*y))*(1/sqrt(v(x)*(1 - rho(x)^2)))*exp(-1/(2*(1 - rho(x)^2))*((u - u(x))^2/v(x) + (d - MLE$estimate[4])^2/sigma[4,4] + 2*rho(x)*(u - u(x))*(d - MLE$estimate[4])/sqrt(v(x)*sigma[4,4])))), MLE$estimate[4] - 6*sqrt(sigma[4,4]), MLE$estimate[4] + 6*sqrt(sigma[4,4]))$value})}, u(x) - 6*sqrt(v(x)), u(x) + 6*sqrt(v(x)))$value
}

cp <- sapply(1:l, function(i) cal_den(x[i]))

cnorm <- sum(cp)*.001
cp <- cp/cnorm

# Calibrative density statistics
mod_cp <- x[which.max(cp)]

expect_cp <- sum(cp*x)*.001
var_cp <- sum((x - expect_cp)^2*cp)*.001

i <- 1
sum <- 0
while(sum < .025){ sum <- sum + cp[i]*.001; i <- i + 1 }
lb95_cp <- x[i]

i <- 1
sum <- 0
while(sum < .975){ sum <- sum + cp[i]*.001; i <- i + 1 }
ub95_cp <- x[i]

mod_cp
expect_cp
sqrt(var_cp)
lb95_cp
ub95_cp

# Logarithmic distribution mass function
dlog <- function(k, p){ 
	if(k==0){ 0 }
	else{ -p^k/(k*log(1-p)) } 
}

# Convolution of two Logarithmic iidrv mass function
h <- function(k, p){ sum(sapply(0:k, function(i) dlog(i, p))*sapply(k:0, function(i) dlog(i, p))) }

# Compound Hermite-Logarithmic distribution mass function
dchl <- function(k, m, d, l){
	a <- m*(2 - d)
	b <- m*(d - 1)/2
	p <- numeric(k + 1)
	p[1] <- 1/exp(a + b)
	if(k > 0) for(n in 1:k) 
		p[n + 1] <- sum(p[1:n]*seq(n, 1)*(a*sapply(n:1, function(i) dlog(i, l)) + b*sapply(n:1, function(i) h(i, l))))/n 
	p[k+1]
}

# Calibrative density calulation for the Normal mean prior and Uniform dose prior (it takes a long time, around 2 and a half hours!!!) 
#np <- sapply(1:l, function(i) dchl(yf, nf*u(x[i])*log(MLE$estimate[4])/(MLE$estimate[4] - 1), 1 + nf*v(x[i])*log(MLE$estimate[4])/((MLE$estimate[4] - 1)*u(x[i])), (MLE$estimate[4] - 1)/MLE$estimate[4]))

#cnorm <- sum(np)*.001
#np <- np/cnorm

# Calibrative density statistics
#mod_np <- x[which.max(np)]

#expect_np <- sum(np*x)*.001
#var_np <- sum((x - expect_np)^2*np)*.001

#i <- 1
#sum <- 0
#while(sum < .025){ sum <- sum + np[i]*.001; i <- i + 1 }
#lb95_np <- x[i]

#i <- 1
#sum <- 0
#while(sum < .975){ sum <- sum + np[i]*.001; i <- i + 1 }
#ub95_np <- x[i]

#mod_np
#expect_np
#sqrt(var_np)
#lb95_np
#ub95_np

# Compound NB-Logarithmic distribution mass function
dcnbl <- function(k, r, p, l){
	g <- numeric(k + 1)
	g[1] <- dnbinom(0,r,p)
	if(k>0){ for(i in 1:k) g[i+1] <- sum((1 - p)*(1 + (r-1)*seq(i)/i)*sapply(1:i, function(j) -l^j/(j*log(1-l)))*g[i:1]) }
	g[k+1]
}

# Calibrative density calulation for the Gamma mean prior and Uniform dose prior 
gp <- sapply(1:l, function(i) dcnbl(yf, r(x[i]), p(x[i]), (MLE$estimate[4] - 1)/MLE$estimate[4]))

cnorm <- sum(gp)*.001
gp <- gp/cnorm

# Calibrative density statistics
mod_gp <- x[which.max(gp)]

expect_gp <- sum(gp*x)*.001
var_gp <- sum((x - expect_gp)^2*gp)*.001

i <- 1
sum <- 0
while(sum < .025){ sum <- sum + gp[i]*.001; i <- i + 1 }
lb95_gp <- x[i]

i <- 1
sum <- 0
while(sum < .975){ sum <- sum + gp[i]*.001; i <- i + 1 }
ub95_gp <- x[i]

mod_gp
expect_gp
sqrt(var_gp)
lb95_gp
ub95_gp

# Calibrative densities plot
win.graph()
plot(x, cp, type="l", ylab=expression(paste("f(x|",tilde(y),")")), xlab="Dose, x, Gy", col="green")
#lines(x, np, col="blue", lty=3)
lines(x, gp, col="red", lty=4)

# Maximum dose for using the Normal posterior
uniroot(function(x) u(x)*(MLE$estimate[4] - 1) - nf*v(x)*log(MLE$estimate[4]), c(0, 20))$root

# Minimum value of the Gamma mean posterior shape parameter (the bigger shape value the better Gamma approximation to Normal)
min(r(x))
